# Supplementary material for: A spatiotemporal database on the energy, macro and micro-nutrients from the Brazilian agricultural production
Source: Data Brief. 2020 Apr 22;30:105602. doi: 10.1016/j.dib.2020.105602 (PMC7200240; doi:10.1016/j.dib.2020.105602)
Supplement: Supplementary file 1 [file mmc1.xml]

<?xml version="1.0" encoding="utf-8" standalone="no"?>
<data>
  <datasets>
    <author>joao.pompeu@inpe.br</author>
    <type>1</type>
    <dataset>
      <name> Yearly macro and micro nutrients from subnational Brazilian crop and livestock production (1988 to 2017) </name>
      <caption />
      <description>We calculate the amount of energy (kcal), macro- and micro-nutrients that were yearly produced from 62 crops and 5 livestock categories from 1988 to 2017 in all of the 5563 Brazilian municipalities and disaggregated them for 20 nutrients, according to the Food and Agriculture Organization of the United Nations's (FAO) information on whether the agricultural commodities were delivered to the food system as food, feed, seed, exported, processed, lost or used in other forms.</description>
      <filetype>
        <name />
      </filetype>
      <filesize />
      <source>0</source>
      <sourcename>Original Data</sourcename>
      <access>
        <type>1</type>
        <name>Data available in data repository</name>
        <reponame>PANGAEA</reponame>
        <PersistentId>https://doi.org/10.1594/PANGAEA.911574</PersistentId>
        <deeplinkurl>https://doi.pangaea.de/10.1594/PANGAEA.911574</deeplinkurl>
      </access>
    </dataset>
  </datasets>
</data>
